# Supplementary material for: Deep learning image analysis for filamentous fungi taxonomic classification: Dealing with small datasets with class imbalance and hierarchical grouping
Source: Biol Methods Protoc. 2024 Aug 27;9(1):bpae063. doi: 10.1093/biomethods/bpae063 (PMC11387011; doi:10.1093/biomethods/bpae063)
Supplement: bpae063_Supplementary_Data [file bpae063_supplementary_data.zip]

Archive with 13 entries (13 files):
- Figure_S2.tif
- Figure_S3.tif
- Figure_S4.tif
- Figure_S5.tif
- Figure_S6.tif
- Figure_S7.tif
- Figure_S8.tif
- Figure_S9.tif
- Figure_S10.tif
- Figure_S11.tif
- Figure_S12.tif
- Figure_Captions.docx
- Figure_S1.tif
